# Supplementary material for: Dietary Approaches to Stop Hypertension (DASH) Diet, Incident Heart Failure and Its Associated Risk Factors in Australian Women
Source: Medicina (Kaunas). 2026 May 18;62(5):985. doi: 10.3390/medicina62050985 (PMC13208208; doi:10.3390/medicina62050985)
Supplement: Supplementary file 1 [file medicina-62-00985-s001.zip]

Archive with 1 entries (1 files):
- medicina-4294569-supplementary.pdf
